# Supplementary material for: Two new calcicolous caloplacoid lichens from South Korea, with a taxonomic key to the species of Huriella and Squamulea
Source: MycoKeys. 2021 Nov 1;84:35–55. doi: 10.3897/mycokeys.84.71227 (PMC8575865; doi:10.3897/mycokeys.84.71227)
Supplement: XML Treatment for Pyrenodesmia rugosa [file mycokeys.84.71227-treatment1.xml]

<!DOCTYPE tp:taxon-treatment
  PUBLIC "-//TaxonX//DTD Taxonomic Treatment Publishing DTD v0 20100105//EN" "tax-treatment-NSO.dtd">
<tp:taxon-treatment xmlns:tp="http://www.plazi.org/taxpub"><tp:treatment-meta><kwd-group><label>Taxon classification</label><kwd><named-content xmlns:xlink="http://www.w3.org/1999/xlink" content-type="kingdom">Fungi</named-content></kwd><kwd><named-content xmlns:xlink="http://www.w3.org/1999/xlink" content-type="order">Teloschistales</named-content></kwd><kwd><named-content xmlns:xlink="http://www.w3.org/1999/xlink" content-type="family">Teloschistaceae</named-content></kwd></kwd-group><mixed-citation publication-type="journal"><person-group><name><surname>Lee</surname><given-names>Beeyoung Gun</given-names></name><name><surname>Hur</surname><given-names>Jae-Seoun</given-names></name></person-group><article-title>Two new calcicolous caloplacoid lichens from South Korea, with a taxonomic key to the species of <italic><tp:taxon-name><tp:taxon-name-part taxon-name-part-type="genus" reg="Huriella">Huriella</tp:taxon-name-part></tp:taxon-name></italic> and <italic><tp:taxon-name><tp:taxon-name-part taxon-name-part-type="genus" reg="Squamulea">Squamulea</tp:taxon-name-part></tp:taxon-name></italic></article-title><source>MycoKeys</source><day>01</day><month>11</month><year>2021</year><volume>84</volume><fpage>35</fpage><lpage>55</lpage><pub-id pub-id-type="doi">10.3897/mycokeys.84.71227</pub-id></mixed-citation></tp:treatment-meta><tp:nomenclature><tp:taxon-name>
            <object-id xmlns:xlink="http://www.w3.org/1999/xlink" content-type="arpha" xlink:type="simple">C09EC14C-2C85-565C-ACE5-2E8D13954457</object-id>
            <tp:taxon-name-part taxon-name-part-type="genus" reg="Pyrenodesmia">Pyrenodesmia</tp:taxon-name-part>
            <tp:taxon-name-part taxon-name-part-type="species" reg="rugosa">rugosa</tp:taxon-name-part>
            <object-id xmlns:xlink="http://www.w3.org/1999/xlink" content-type="mycobank" xlink:type="simple">839184</object-id>
          </tp:taxon-name><tp:taxon-authority>B.G. Lee &amp; J.-S. Hur</tp:taxon-authority><tp:taxon-status xmlns:xlink="http://www.w3.org/1999/xlink" xlink:type="simple">sp. nov.</tp:taxon-status><xref ref-type="fig" rid="F6">Fig. 6</xref></tp:nomenclature><tp:treatment-sec sec-type="diagnosis" id="SECID0E6DBI"><title>Diagnosis.</title><p><italic><tp:taxon-name><tp:taxon-name-part taxon-name-part-type="genus" reg="Pyrenodesmia">Pyrenodesmia</tp:taxon-name-part><tp:taxon-name-part taxon-name-part-type="species" reg="rugosa">rugosa</tp:taxon-name-part></tp:taxon-name></italic> differs from <italic><tp:taxon-name><tp:taxon-name-part taxon-name-part-type="genus" reg="Pyrenodesmia">P.</tp:taxon-name-part><tp:taxon-name-part taxon-name-part-type="species" reg="micromontana">micromontana</tp:taxon-name-part></tp:taxon-name></italic> by thicker thallus (125–200 μm vs. 95–125 μm), rugose areoles (vs. flat areoles), larger apothecia (0.2–0.7 mm diam. vs. 0.2–0.4 mm diam.), shorter hymenium (60–70 μm vs. 80–100 μm), shorter hypothecium (50–55 μm vs. 80–100 μm) and narrower tip cells of paraphyses (3–4.5 μm vs. 5–6 μm).</p><fig id="F6" position="float" orientation="portrait"><object-id xmlns:xlink="http://www.w3.org/1999/xlink" content-type="doi" xlink:type="simple">10.3897/mycokeys.84.71227.figure6</object-id><object-id xmlns:xlink="http://www.w3.org/1999/xlink" content-type="arpha" xlink:type="simple">AC070BB7-E737-5518-B024-25636BAA3735</object-id><label>Figure 6.</label><caption><p><italic><tp:taxon-name><tp:taxon-name-part taxon-name-part-type="genus" reg="Pyrenodesmia">Pyrenodesmia</tp:taxon-name-part><tp:taxon-name-part taxon-name-part-type="species" reg="rugosa">rugosa</tp:taxon-name-part></tp:taxon-name></italic> (BDNA-L-0001102, holotype) in morphology <bold>A–C</bold> habitus and apothecia. Rugose thallus brown with orange spots and without pruina, but black apothecia often white pruinose <bold>D–E</bold> zeorine apothecia with well-developed parathecium. Algal layers continue to the base and underlying the hypothecium <bold>F</bold> epihymenium K+ purple and tiny granules not dissolving in K <bold>G–K</bold> asci oblong to narrowly clavate with eight spores <bold>K</bold> in the lactophenol cotton blue <bold>L</bold> ascospores simple in the beginning and developed polarilocular at maturity <bold>M</bold> paraphyses anastomosing in lactophenol cotton blue. Paraphysis tips slightly swollen. Scale bars: 1 mm (<bold>A–C</bold>); 100 μm (<bold>D</bold>); 50 μm (<bold>E, F</bold>); 10 μm (<bold>G–M</bold>).</p></caption><graphic xmlns:xlink="http://www.w3.org/1999/xlink" xlink:href="mycokeys-84-035-g006.jpg" position="float" orientation="portrait" xlink:type="simple" id="oo_605512.jpg"><uri content-type="original_file" xlink:type="simple">https://binary.pensoft.net/fig/605512</uri></graphic></fig></tp:treatment-sec><tp:treatment-sec sec-type="material" id="SECID0EJGBI"><title>Type.</title><p>South Korea, Gangwon Province, Gangneung, Okgye-myeon, Mt. Seokbyung (summit), <named-content xmlns:xlink="http://www.w3.org/1999/xlink" content-type="dwc:verbatimCoordinates" xlink:type="simple"><named-content content-type="geo-json" specific-use="{&#34;type&#34;:&#34;Point&#34;,&#34;coordinates&#34;:[128.897833,37.586833]}" id="NCID0ESGBI" xlink:type="simple">37°35.21'N, 128°53.87'E</named-content></named-content>, 1,072 m alt., on calcareous rock, 17 June 2020, B.G.Lee &amp; H.J.Lee 2020-000902, with <tp:taxon-name><tp:taxon-name-part taxon-name-part-type="genus" reg="Athallia">Athallia</tp:taxon-name-part><tp:taxon-name-part taxon-name-part-type="uncertainty-rank">cf.</tp:taxon-name-part><tp:taxon-name-part taxon-name-part-type="species" reg="vitellinula">vitellinula</tp:taxon-name-part></tp:taxon-name> (Nyl.) Arup, Frödén &amp; Søchting, <italic><tp:taxon-name><tp:taxon-name-part taxon-name-part-type="genus" reg="Bagliettoa">Bagliettoa</tp:taxon-name-part><tp:taxon-name-part taxon-name-part-type="species" reg="baldensis">baldensis</tp:taxon-name-part></tp:taxon-name></italic> (A. Massal.) Vězda, <italic><tp:taxon-name><tp:taxon-name-part taxon-name-part-type="genus" reg="Catillaria">Catillaria</tp:taxon-name-part><tp:taxon-name-part taxon-name-part-type="species" reg="lenticularis">lenticularis</tp:taxon-name-part></tp:taxon-name></italic> (Ach.) Th. Fr. and <tp:taxon-name><tp:taxon-name-part taxon-name-part-type="genus" reg="Staurothele">Staurothele</tp:taxon-name-part><tp:taxon-name-part taxon-name-part-type="uncertainty-rank">aff.</tp:taxon-name-part><tp:taxon-name-part taxon-name-part-type="species" reg="succedens">succedens</tp:taxon-name-part></tp:taxon-name> (Rehm) Arnold (holotype: BDNA-L-0001102!); same locality, on calcareous rock, 17 June 2020, B.G.Lee &amp; H.J.Lee 2020-000899, with <tp:taxon-name><tp:taxon-name-part taxon-name-part-type="genus" reg="Athallia">Athallia</tp:taxon-name-part><tp:taxon-name-part taxon-name-part-type="uncertainty-rank">cf.</tp:taxon-name-part><tp:taxon-name-part taxon-name-part-type="species" reg="holocarpa">holocarpa</tp:taxon-name-part></tp:taxon-name> (Hoffm.) Arup, Frödén &amp; Søchting and <tp:taxon-name><tp:taxon-name-part taxon-name-part-type="genus" reg="Staurothele">Staurothele</tp:taxon-name-part><tp:taxon-name-part taxon-name-part-type="uncertainty-rank">cf.</tp:taxon-name-part><tp:taxon-name-part taxon-name-part-type="species" reg="rupifraga">rupifraga</tp:taxon-name-part></tp:taxon-name> (A. Massal.) Arnold (paratype: BDNA-L-0001099; GenBank MW832828 for <abbrev xmlns:xlink="http://www.w3.org/1999/xlink" xlink:title="internal transcribed spacer" id="ABBRID0EBJBI" xlink:type="simple">ITS</abbrev>, MW832825 for <abbrev xmlns:xlink="http://www.w3.org/1999/xlink" xlink:title="mitochondrial small subunit" id="ABBRID0EFJBI" xlink:type="simple">mtSSU</abbrev> and MW832804 for <abbrev xmlns:xlink="http://www.w3.org/1999/xlink" xlink:title="large subunit" id="ABBRID0EJJBI" xlink:type="simple">LSU</abbrev>).</p><p>Thallus saxicolous (calcicolous), crustose, mainly areolate or slightly rimose, rugose, greyish-brown to pale brown, often with orange spots, margin indeterminate or determinate when placodioid areoles are arranged around edge, vegetative propagules absent, areoles 0.4–1.0 mm diam., 125–200 μm thick; cortex hyaline with pale brown pigment layer, pale brown pigment K+ purple, 10–40 μm thick, cortical cells granular, 5–10 μm diam., with epinecral layer, 5–7 μm thick; medulla 60–110 μm thick below algal layer or inconspicuous and algal layer shown just above substrate; photobiont coccoid, cells globose to oval, 5–15 μm diam., algal layer 50–70 μm thick. Small crystals present between algal cells, not dissolving in K. Prothallus absent.</p><p>Apothecia abundant, scattered or concentrated in centre, rounded, often contiguous or even coalescent when mature, emerging on the surface of thallus, immersed or adnate, slightly constricted at the base, 0.2–0.7 mm diam. Disc flat when young and flat or concave when mature, often white pruinose, black, 200–300 μm thick; zeorine, margin persistent, slightly prominent, generally entire or rarely slightly crenulate, thalline margin paler to disc and showing brown colour, often inconspicuous due to locating below proper margin, proper margin concolorous to disc. Amphithecium present, with small crystals between algal cells, not dissolving in K, 80–130 μm wide laterally, algal layers continuous to the base and underlying the hypothecium, algal cells 5–15 μm diam., cortical layer hyaline with pale brownish pigment at periphery, 10–40 μm thick. Parathecium well-developed, hyaline, but grey with slightly brown pigment concolorous to epihymenium at periphery, 20–40 μm wide laterally and 50–90 μm wide at periphery. Epihymenium grey with slightly brown pigment, K+ purple, tiny granules abundant on surface, not dissolving in K, 5–10 μm high. Hymenium hyaline, 60–70 μm high. Hypothecium hyaline, base open and extending downwards, 50–55 μm high. Oil droplets present in upper hypothecium, but absent in hymenium. Paraphyses septate, often anastomosing, 2–2.5 μm wide, generally simple, but occasionally branched at tips, tips slightly swollen, not pigmented, 3.0–4.5 μm wide. Asci oblong to narrowly clavate, 8-spored, 52–60 × 14–18 μm (n = 5). Ascospores ellipsoid, 1-septate, polarilocular when mature or narrow septum remaining, hyaline permanently, 11–18 × 5.5–11 μm (mean = 14.1 × 7.6 μm; SD = 1.6(L), 1.0(W); L/W ratio 1.5–2.5, ratio mean = 1.9, ratio SD = 0.3; n = 105), septum 1.5–3.0 μm. Pycnidia not detected.</p></tp:treatment-sec><tp:treatment-sec sec-type="chemistry" id="SECID0EPJBI"><title>Chemistry.</title><p>Thallus K–, KC–, C–, Pd–. Epihymenium K+ purple. Hymenium I+ blue. UV–. No lichen substance was detected by <abbrev xmlns:xlink="http://www.w3.org/1999/xlink" xlink:title="Thin-layer chromatography" id="ABBRID0EVJBI" xlink:type="simple">TLC</abbrev>.</p></tp:treatment-sec><tp:treatment-sec sec-type="distribution" id="SECID0EZJBI"><title>Distribution and ecology.</title><p>The species occurs on the calcareous rock. The species is currently known from the type collections.</p></tp:treatment-sec><tp:treatment-sec sec-type="etymology" id="SECID0E5JBI"><title>Etymology.</title><p>The species epithet indicates the lichen’s thallus texture, rugose or wrinkled, which is the key characteristic distinguished from closely-related calcicolous species in the genus <italic><tp:taxon-name><tp:taxon-name-part taxon-name-part-type="genus" reg="Pyrenodesmia">Pyrenodesmia</tp:taxon-name-part></tp:taxon-name></italic>.</p></tp:treatment-sec><tp:treatment-sec sec-type="notes" id="SECID0ELKBI"><title>Notes.</title><p>The new speices is similar to <italic><tp:taxon-name><tp:taxon-name-part taxon-name-part-type="genus" reg="Pyrenodesmia">P.</tp:taxon-name-part><tp:taxon-name-part taxon-name-part-type="species" reg="micromontana">micromontana</tp:taxon-name-part></tp:taxon-name></italic>, <italic><tp:taxon-name><tp:taxon-name-part taxon-name-part-type="genus" reg="Pyrenodesmia">P.</tp:taxon-name-part><tp:taxon-name-part taxon-name-part-type="species" reg="microstepposa">microstepposa</tp:taxon-name-part></tp:taxon-name></italic> and <italic><tp:taxon-name><tp:taxon-name-part taxon-name-part-type="genus" reg="Caloplaca">Caloplaca</tp:taxon-name-part><tp:taxon-name-part taxon-name-part-type="species" reg="micromarina">micromarina</tp:taxon-name-part></tp:taxon-name></italic> Frolov, Khodos. &amp; Vondrák in having epilithic thallus without vegetative propagules, small apothecia generally less than 0.5 mm diameter and the substrate preference to calcareous rocks. The new species differs from <italic><tp:taxon-name><tp:taxon-name-part taxon-name-part-type="genus" reg="Pyrenodesmia">P.</tp:taxon-name-part><tp:taxon-name-part taxon-name-part-type="species" reg="micromontana">micromontana</tp:taxon-name-part></tp:taxon-name></italic> by thicker thallus (125–200 μm vs. 95–125 μm), rugose areoles (vs. flat areoles), larger apothecia (0.2–0.7 mm diam. vs. 0.2–0.4 mm diam.), shorter hymenium (60–70 μm vs. 80–100 μm), shorter hypothecium (50–55 μm vs. 80–100 μm) and narrower tip cells of paraphyses (3–4.5 μm vs. 5–6 μm) (<xref ref-type="bibr" rid="B10">Frolov et al. 2016</xref>).</p><p>The new species is different from <italic><tp:taxon-name><tp:taxon-name-part taxon-name-part-type="genus" reg="Pyrenodesmia">P.</tp:taxon-name-part><tp:taxon-name-part taxon-name-part-type="species" reg="microstepposa">microstepposa</tp:taxon-name-part></tp:taxon-name></italic> by darker thallus (greyish-brown to pale brown vs. ochre, grey or grey-white), rugose thallus (vs. flat thallus), thinner thallus (125–200 μm vs. 85–370 μm), smaller algal cells (5–15 μm diam. vs. 13.5–20.5 μm diam.), presence of pruina on disc (vs. absence of it), absence of oil droplets in hymenium (vs. presence of it), greyish epihymenium (vs. brownish epihymenium), wider ascospores (11–18 × 5.5–11 μm with the L/W ratio of 1.5–2.5 vs. 13.6–18.4 × 6–7.9 μm with the ratio of 1.9–2.9) (<xref ref-type="bibr" rid="B10">Frolov et al. 2016</xref>).</p><p>The new species is distinguished from <italic><tp:taxon-name><tp:taxon-name-part taxon-name-part-type="genus" reg="Caloplaca">C.</tp:taxon-name-part><tp:taxon-name-part taxon-name-part-type="species" reg="micromarina">micromarina</tp:taxon-name-part></tp:taxon-name></italic> by darker thallus (greyish-brown to pale brown vs. ochre to grey), rugose thallus (vs. flat thallus), absence of pruina on thallus (vs. presence of it), shorter hymenium (60–70 μm vs. 90–100 μm), shorter septum (1.5–3 μm vs. 2.6–3.4 μm) and the habitat preference to mountain rocks (vs. coastal rocks) (<xref ref-type="bibr" rid="B10">Frolov et al. 2016</xref>).</p><p>Additional specimens examined: South Korea, Gangwon Province, Okgye-myeon, Mt. Seokbyung (summit), <named-content xmlns:xlink="http://www.w3.org/1999/xlink" content-type="dwc:verbatimCoordinates" xlink:type="simple"><named-content content-type="geo-json" specific-use="{&#34;type&#34;:&#34;Point&#34;,&#34;coordinates&#34;:[128.897833,37.586833]}" id="NCID0EINBI" xlink:type="simple">37°35.21'N, 128°53.87'E</named-content></named-content>, 1,072 m alt., on calcareous rock, 17 June 2020, B.G.Lee &amp; H.J.Lee 2020-000889, with <italic><tp:taxon-name><tp:taxon-name-part taxon-name-part-type="genus" reg="Bagliettoa">Bagliettoa</tp:taxon-name-part><tp:taxon-name-part taxon-name-part-type="species" reg="baldensis">baldensis</tp:taxon-name-part></tp:taxon-name></italic>, <italic><tp:taxon-name><tp:taxon-name-part taxon-name-part-type="genus" reg="Catillaria">Catillaria</tp:taxon-name-part><tp:taxon-name-part taxon-name-part-type="species" reg="lenticularis">lenticularis</tp:taxon-name-part></tp:taxon-name></italic>, <italic><tp:taxon-name><tp:taxon-name-part taxon-name-part-type="genus" reg="Fulgogasparrea">Fulgogasparrea</tp:taxon-name-part><tp:taxon-name-part taxon-name-part-type="species" reg="decipioides">decipioides</tp:taxon-name-part></tp:taxon-name></italic> (Arup) S.Y. Kondr., M.H. Jeong, Kärnefelt, Elix, A. Thell &amp; Hur and <italic><tp:taxon-name><tp:taxon-name-part taxon-name-part-type="genus" reg="Laundonia">Laundonia</tp:taxon-name-part><tp:taxon-name-part taxon-name-part-type="species" reg="flavovirescens">flavovirescens</tp:taxon-name-part></tp:taxon-name></italic> (Wulfen) S.Y. Kondr., Lőkös &amp; Hur (BDNA-L-0001089); same locality, on calcareous rock, 17 June 2020, B.G.Lee &amp; H.J.Lee 2020-000909, with <italic><tp:taxon-name><tp:taxon-name-part taxon-name-part-type="genus" reg="Bagliettoa">Bagliettoa</tp:taxon-name-part><tp:taxon-name-part taxon-name-part-type="species" reg="baldensis">baldensis</tp:taxon-name-part></tp:taxon-name></italic>, <italic><tp:taxon-name><tp:taxon-name-part taxon-name-part-type="genus" reg="Rusavskia">Rusavskia</tp:taxon-name-part><tp:taxon-name-part taxon-name-part-type="species" reg="elegans">elegans</tp:taxon-name-part></tp:taxon-name></italic> (Link) S.Y. Kondr. &amp; Kärnefelt and <italic><tp:taxon-name><tp:taxon-name-part taxon-name-part-type="genus" reg="Verrucaria">Verrucaria</tp:taxon-name-part><tp:taxon-name-part taxon-name-part-type="species" reg="nigrescens">nigrescens</tp:taxon-name-part></tp:taxon-name></italic> Pers. (BDNA-L-0001109); same locality, on calcareous rock, 17 June 2020, B.G.Lee &amp; H.J.Lee 2020-000910, with <italic><tp:taxon-name><tp:taxon-name-part taxon-name-part-type="genus" reg="Bagliettoa">Bagliettoa</tp:taxon-name-part><tp:taxon-name-part taxon-name-part-type="species" reg="baldensis">baldensis</tp:taxon-name-part></tp:taxon-name></italic>, <italic><tp:taxon-name><tp:taxon-name-part taxon-name-part-type="genus" reg="Catillaria">Catillaria</tp:taxon-name-part><tp:taxon-name-part taxon-name-part-type="species" reg="lenticularis">lenticularis</tp:taxon-name-part></tp:taxon-name></italic> and <italic><tp:taxon-name><tp:taxon-name-part taxon-name-part-type="genus" reg="Laundonia">Laundonia</tp:taxon-name-part><tp:taxon-name-part taxon-name-part-type="species" reg="flavovirescens">flavovirescens</tp:taxon-name-part></tp:taxon-name></italic> (BDNA-L-0001110); same locality, on calcareous rock, 17 June 2020, B.G.Lee &amp; H.J.Lee 2020-000911, with <tp:taxon-name><tp:taxon-name-part taxon-name-part-type="genus" reg="Athallia">Athallia</tp:taxon-name-part><tp:taxon-name-part taxon-name-part-type="uncertainty-rank">cf.</tp:taxon-name-part><tp:taxon-name-part taxon-name-part-type="species" reg="vitellinula">vitellinula</tp:taxon-name-part></tp:taxon-name>, <italic><tp:taxon-name><tp:taxon-name-part taxon-name-part-type="genus" reg="Bagliettoa">Bagliettoa</tp:taxon-name-part><tp:taxon-name-part taxon-name-part-type="species" reg="baldensis">baldensis</tp:taxon-name-part></tp:taxon-name></italic>, <italic><tp:taxon-name><tp:taxon-name-part taxon-name-part-type="genus" reg="Lichenella">Lichenella</tp:taxon-name-part></tp:taxon-name></italic> sp. and <italic><tp:taxon-name><tp:taxon-name-part taxon-name-part-type="genus" reg="Rusavskia">Rusavskia</tp:taxon-name-part><tp:taxon-name-part taxon-name-part-type="species" reg="elegans">elegans</tp:taxon-name-part></tp:taxon-name></italic> (BDNA-L-0001111); same locality, on calcareous rock, 17 June 2020, B.G.Lee &amp; H.J.Lee 2020-000913, with <tp:taxon-name><tp:taxon-name-part taxon-name-part-type="genus" reg="Athallia">Athallia</tp:taxon-name-part><tp:taxon-name-part taxon-name-part-type="uncertainty-rank">cf.</tp:taxon-name-part><tp:taxon-name-part taxon-name-part-type="species" reg="vitellinula">vitellinula</tp:taxon-name-part></tp:taxon-name>, <italic><tp:taxon-name><tp:taxon-name-part taxon-name-part-type="genus" reg="Bagliettoa">Bagliettoa</tp:taxon-name-part><tp:taxon-name-part taxon-name-part-type="species" reg="baldensis">baldensis</tp:taxon-name-part></tp:taxon-name></italic>, <italic><tp:taxon-name><tp:taxon-name-part taxon-name-part-type="genus" reg="Endocarpon">Endocarpon</tp:taxon-name-part></tp:taxon-name></italic> sp., <italic><tp:taxon-name><tp:taxon-name-part taxon-name-part-type="genus" reg="Laundonia">Laundonia</tp:taxon-name-part><tp:taxon-name-part taxon-name-part-type="species" reg="flavovirescens">flavovirescens</tp:taxon-name-part></tp:taxon-name></italic>, <italic><tp:taxon-name><tp:taxon-name-part taxon-name-part-type="genus" reg="Lichenella">Lichenella</tp:taxon-name-part></tp:taxon-name></italic> sp. and <italic><tp:taxon-name><tp:taxon-name-part taxon-name-part-type="genus" reg="Rusavskia">Rusavskia</tp:taxon-name-part><tp:taxon-name-part taxon-name-part-type="species" reg="elegans">elegans</tp:taxon-name-part></tp:taxon-name></italic> (BDNA-L-0001113); same locality, on calcareous rock, 17 June 2020, B.G.Lee &amp; H.J.Lee 2020-000916, with <italic><tp:taxon-name><tp:taxon-name-part taxon-name-part-type="genus" reg="Caloplaca">Caloplaca</tp:taxon-name-part></tp:taxon-name></italic> sp., <italic><tp:taxon-name><tp:taxon-name-part taxon-name-part-type="genus" reg="Endocarpon">Endocarpon</tp:taxon-name-part></tp:taxon-name></italic> sp., <italic><tp:taxon-name><tp:taxon-name-part taxon-name-part-type="genus" reg="Lichenella">Lichenella</tp:taxon-name-part></tp:taxon-name></italic> sp. and <italic><tp:taxon-name><tp:taxon-name-part taxon-name-part-type="genus" reg="Rusavskia">Rusavskia</tp:taxon-name-part><tp:taxon-name-part taxon-name-part-type="species" reg="elegans">elegans</tp:taxon-name-part></tp:taxon-name></italic> (BDNA-L-0001116).</p></tp:treatment-sec><ref-list><ref id="B10"><mixed-citation xmlns:xlink="http://www.w3.org/1999/xlink" xlink:type="simple"><person-group><name name-style="western"><surname>Frolov</surname><given-names>I</given-names></name><name name-style="western"><surname>Vondrák</surname><given-names>J</given-names></name><name name-style="western"><surname>Fernández-Mendoza</surname><given-names>F</given-names></name><name name-style="western"><surname>Wilk</surname><given-names>K</given-names></name><name name-style="western"><surname>Khodosovtsev</surname><given-names>A</given-names></name><name name-style="western"><surname>Halıcı</surname><given-names>MG</given-names></name></person-group> (<year>2016</year>) <article-title>Three new, seemingly-cryptic species in the lichen genus <italic><tp:taxon-name><tp:taxon-name-part taxon-name-part-type="genus">Caloplaca</tp:taxon-name-part></tp:taxon-name></italic> (<tp:taxon-name><tp:taxon-name-part taxon-name-part-type="family">Teloschistaceae</tp:taxon-name-part></tp:taxon-name>) distinguished in two-phase phenotype evaluation.</article-title><source>Annales Botanici Fennici</source><volume>53</volume>(<issue>3–4</issue>): <fpage>243</fpage>–<lpage>262</lpage>. <ext-link xlink:type="simple" ext-link-type="doi" xlink:href="10.5735/085.053.0413">https://doi.org/10.5735/085.053.0413</ext-link></mixed-citation></ref></ref-list></tp:taxon-treatment>
